# Supplementary material for: Tuina for Enuresis in Children: A Systematic Review and Meta-Analysis of Randomized Controlled Trials
Source: Front Public Health. 2022 Apr 12;10:821781. doi: 10.3389/fpubh.2022.821781 (PMC9039245; doi:10.3389/fpubh.2022.821781)
Supplement: Supplementary file 1 [file Data_Sheet_1.ZIP]

Archive with 6 entries (6 files):
- Supplementary Material/Supplementary_figure 2.docx
- Supplementary Material/Supplementary_figure 3.docx
- Supplementary Material/Supplementary_figure 4.docx
- Supplementary Material/Supplementary_figure 5.docx
- Supplementary Material/Supplementary_figure 6.docx
- Supplementary Material/Supplementary_figure1.docx
